# Supplementary material for: Polycaprolactone Nanofibers Functionalized by Fibronectin/Gentamicin and Implanted Silver for Enhanced Antibacterial Properties, Cell Adhesion, and Proliferation
Source: Polymers (Basel). 2024 Jan 17;16(2):261. doi: 10.3390/polym16020261 (PMC10819432; doi:10.3390/polym16020261)
Supplement: Supplementary file 1 [file polymers-16-00261-s001.zip]

Archive with 1 entries (1 files):
- polymers-2759092-supplementary.pdf
